# Supplementary material for: Molecular mechanism for rapid autoxidation in α-pinene ozonolysis
Source: Nat Commun. 2021 Feb 9;12:878. doi: 10.1038/s41467-021-21172-w (PMC7873275; doi:10.1038/s41467-021-21172-w)
Supplement: Supplementary file 3 — Source Data [file 41467_2021_21172_MOESM3_ESM.xlsx]

## Sheet: Figure 3
Reaction coordinate	Conventional a-pinene + O3 -> CB-RO2 pathway / Relative energy (kcal/mol)	Ring-break pathway 1 of vinoxy / Relative energy (kcal/mol)	Ring-break pathway 2 of vinoxy / Relative energy (kcal/mol)	Direct ring-break pathway of CI / Relative energy (kcal/mol)
1	0
2	0
3	6.57
4	6.57
5	-57.53
6	-57.53
7	-38.66
8	-38.66
9	-74.9187			-74.9187
10	-74.9187			-74.9187
11	-58.8828			-30.8187
12	-58.8828			-30.8187
13	-96.7334			-45.9187
14	-96.7334			-45.9187
15	-81.0666	-81.0666	-81.0666
16	-81.0666	-81.0666	-81.0666
17	-102.113	-67.0481	-61.6533
18	-102.113	-67.0481	-61.6533
19		-78.3217	-73.4901
20		-78.3217	-73.4901
21		-111.171	-105.215
22		-111.171	-105.215
23
24
25
26

## Sheet: Figure 4
Fraction
alpha pinene	CB-RO2	RB1-RO2
1	0	0
1	0	0
1	0	0
1	0	0
1	0	0
1	0	0
1	0	0
1	0	0
1	0	0
1	0	0
1	0	0
1	0	0
1	0	0
1	0	0
1	0	0
1	0	0
1	0	0
1	0	0
1	0	0
1	0	0
1	0	0
1	0	0
1	0	0
1	1.94772e-16	2.09816e-15
1	1.20268e-15	1.46474e-14
1	2.8473e-15	3.85147e-14
1	5.51887e-15	8.14427e-14
1	9.86282e-15	1.55981e-13
1	1.69493e-14	2.82186e-13
1	2.85716e-14	4.91623e-13
1	4.78408e-14	8.3385e-13
1	8.03734e-14	1.38584e-12
1	1.36793e-13	2.26479e-12
1	2.38119e-13	3.6477e-12
1	4.24939e-13	5.7957e-12
1	7.67837e-13	9.09351e-12
1	1.37383e-12	1.41101e-11
1	2.39418e-12	2.16811e-11
1	4.0404e-12	3.3003e-11
1	6.60265e-12	4.9745e-11
1	1.04647e-11	7.41658e-11
1	1.61125e-11	1.09216e-10
1	2.41338e-11	1.58598e-10
1	3.52094e-11	2.26769e-10
1	5.01069e-11	3.1889e-10
1	6.96921e-11	4.40812e-10
1	9.49787e-11	5.99224e-10
1	1.27221e-10	8.02107e-10
1	1.6803e-10	1.0595e-09
1	2.19502e-10	1.38441e-09
1	2.84335e-10	1.79374e-09
1	3.65965e-10	2.30912e-09
1	4.6874e-10	2.95795e-09
1	5.98136e-10	3.77478e-09
1	7.61053e-10	4.80311e-09
1	9.66179e-10	6.0977e-09
1	1.22446e-09	7.72748e-09
1	1.54969e-09	9.77925e-09
1	1.95923e-09	1.23623e-08
1	2.47498e-09	1.56141e-08
1	3.12454e-09	1.97078e-08
1	3.94271e-09	2.48616e-08
1	4.97339e-09	3.13496e-08
1	6.272e-09	3.95176e-08
1	7.90851e-09	4.98002e-08
1	9.97136e-09	6.27451e-08
1	1.25724e-08	7.90414e-08
1	1.58534e-08	9.95568e-08
1	1.9994e-08	1.25383e-07
1	2.52223e-08	1.57896e-07
1	3.18286e-08	1.98824e-07
1	4.01827e-08	2.50348e-07
1	5.07569e-08	3.15208e-07
1	6.41555e-08	3.96857e-07
0.999999	8.11526e-08	4.99638e-07
0.999999	1.02742e-07	6.29022e-07
0.999999	1.30197e-07	7.91892e-07
0.999999	1.65152e-07	9.96919e-07
0.999998	2.09695e-07	1.25502e-06
0.999998	2.66484e-07	1.57994e-06
0.999998	3.38877e-07	1.98899e-06
0.999997	4.31092e-07	2.504e-06
0.999996	5.48379e-07	3.15244e-06
0.999995	6.9725e-07	3.96891e-06
0.999994	8.8577e-07	4.99696e-06
0.999992	1.12397e-06	6.29141e-06
0.99999	1.42443e-06	7.92122e-06
0.999988	1.80301e-06	9.97317e-06
0.999985	2.27975e-06	1.25565e-05
0.999981	2.88001e-06	1.58087e-05
0.999976	3.63576e-06	1.9903e-05
0.999969	4.58729e-06	2.50574e-05
0.999961	5.78535e-06	3.15464e-05
0.999951	7.29386e-06	3.97155e-05
0.999939	9.19334e-06	4.99996e-05
0.999923	1.15852e-05	6.29464e-05
0.999903	1.45974e-05	7.92452e-05
0.999877	1.8391e-05	9.97637e-05
0.999846	2.31692e-05	0.000125594
0.999806	2.91884e-05	0.000158112
0.999756	3.6772e-05	0.000199048
0.999692	4.63285e-05	0.00025058
0.999613	5.83741e-05	0.000315451
0.999512	7.35616e-05	0.000397112
0.999386	9.27176e-05	0.000499907
0.999227	0.00011689	0.000629301
0.999027	0.000147409	0.000792172
0.998776	0.000185967	0.000997172
0.998459	0.000234718	0.00125519
0.99806	0.000296413	0.0015799
0.997558	0.00037457	0.00198853
0.996927	0.000473694	0.00250271
0.996133	0.000599563	0.00314962
0.995134	0.000759585	0.0039634
0.993878	0.000963254	0.00498689
0.992299	0.00122269	0.00627382
0.990315	0.0015533	0.00789149
0.987823	0.00197451	0.00992409
0.984694	0.00251053	0.0124767
0.980769	0.00319129	0.0156802
0.975851	0.00405332	0.0196968
0.969693	0.00514087	0.024727
0.961997	0.00650737	0.0310169
0.952395	0.0082174	0.0388666
0.940442	0.0103489	0.048639
0.925608	0.0129958	0.0607687
0.907265	0.0162692	0.0757677
0.884689	0.0202981	0.0942286
0.857064	0.0252281	0.116818
0.82351	0.0312162	0.144255
0.783129	0.0384226	0.177275
0.735096	0.0469945	0.216553
0.678792	0.0570424	0.262593
0.614001	0.0686048	0.315573
0.541154	0.0816049	0.375141
0.461606	0.0958007	0.44019
0.37787	0.110744	0.508662
0.293701	0.125763	0.577489
0.213862	0.14001	0.642776
0.143446	0.152575	0.700357
0.0867625	0.162689	0.746709
0.0460722	0.169949	0.779984
0.0207668	0.174464	0.800678
0.00761542	0.17681	0.811433
0.00215382	0.177784	0.815899
0.000439249	0.17809	0.817301
5.93503e-05	0.178158	0.817612
4.7759e-06	0.178167	0.817657
2.00137e-07	0.178168	0.817661
3.68868e-09	0.178168	0.817661
2.41724e-11	0.178168	0.817661

## Sheet: Supplementary Figure 4
Reaction coordinate	Direct vinoxy + O2 => CB-RO2 / Relative energy (kcal/mol)	Ring break pathway 1 of vinoxy / Relative energy (kcal/mol)	Ring-break pathway 2 of vinoxy / Relative energy (kcal/mol)
1	0	0	0
2	0	0	0
3	-21.05	14.02	19.41
4	-21.05	14.02	19.41
5		2.74	7.58
6		2.74	7.58
7		-30.1	-24.15
8		-30.1	-24.15

## Sheet: Supplementary Figure 5
Timestep (s)	RB1	RB2	CB-RO2	RB1-RO2	RB2-RO2
1e-11	0.134712	0.00393639	0.000102846	1.6087e-05	4.70076e-07
1.25893e-11	0.166126	0.00484262	0.000128026	2.11494e-05	6.17642e-07
1.58489e-11	0.203824	0.00592332	0.000157995	2.89317e-05	8.43789e-07
1.99526e-11	0.248511	0.0071939	0.00019317	4.08033e-05	1.18742e-06
2.51189e-11	0.300679	0.00866097	0.00023375	5.87467e-05	1.7042e-06
3.16228e-11	0.360423	0.0103164	0.000279587	8.55712e-05	2.47182e-06
3.98107e-11	0.427231	0.0121299	0.000330046	0.000125157	3.59539e-06
5.01187e-11	0.499753	0.0140422	0.000383903	0.00018271	5.21173e-06
6.30957e-11	0.575639	0.0159596	0.000439325	0.000264975	7.4909e-06
7.94328e-11	0.65153	0.0177549	0.00049402	0.000380391	1.06328e-05
1e-10	0.723339	0.0192779	0.000545602	0.000539143	1.48573e-05
1.25893e-10	0.78688	0.0203782	0.000592149	0.000753177	2.03884e-05
1.58489e-10	0.838788	0.0209375	0.000632822	0.00103632	2.74352e-05
1.99526e-10	0.877423	0.0209008	0.00066831	0.0014047	3.61766e-05
2.51189e-10	0.903327	0.0202941	0.000700846	0.00187775	4.67534e-05
3.16228e-10	0.918891	0.0192152	0.000733763	0.00247969	5.92701e-05
3.98107e-10	0.927321	0.0178029	0.000770825	0.00324149	7.38043e-05
5.01187e-10	0.931504	0.0162034	0.000815737	0.0042029	9.04192e-05
6.30957e-10	0.933364	0.0145503	0.000872074	0.00541463	0.000109188
7.94328e-10	0.93387	0.0129593	0.000943578	0.00694068	0.000130237
1e-09	0.933354	0.0115249	0.0010346	0.00886118	0.000153825
1.25893e-09	0.931839	0.010312	0.00115057	0.011276	0.00018043
1.58489e-09	0.929224	0.00934414	0.00129853	0.0143089	0.000210826
1.99526e-09	0.925359	0.00859969	0.00148782	0.0181133	0.000246097
2.51189e-09	0.920056	0.00802106	0.00173095	0.0228781	0.000287573
3.16228e-09	0.913057	0.00753524	0.00204514	0.0288351	0.000336694
3.98107e-09	0.903975	0.00707449	0.00245474	0.0362663	0.000394832
5.01187e-09	0.892231	0.00658841	0.00299569	0.0455099	0.0004631
6.30957e-09	0.876938	0.00604678	0.0037243	0.0569628	0.000542123
7.94328e-09	0.856719	0.00543959	0.00473534	0.0710726	0.00063182
1e-08	0.829528	0.00478083	0.0061981	0.0883094	0.00073136
1.25893e-08	0.792987	0.0041174	0.0084116	0.109111	0.000839705
1.58489e-08	0.746526	0.00352988	0.0118246	0.133853	0.000957222
1.99526e-08	0.694738	0.00309424	0.0168817	0.162973	0.00108768
2.51189e-08	0.645196	0.00281109	0.0237286	0.197215	0.00123787
3.16228e-08	0.599139	0.00260153	0.0322198	0.237525	0.00141417
3.98107e-08	0.551032	0.00239253	0.0422345	0.284604	0.00162016
5.01187e-08	0.496967	0.00215779	0.0537355	0.33864	0.00185671
6.30957e-08	0.436471	0.00189508	0.0666211	0.399213	0.00212205
7.94328e-08	0.370673	0.00160935	0.0806287	0.465108	0.00241095
1e-07	0.301754	0.00131007	0.0952895	0.534144	0.00271396
1.25893e-07	0.232907	0.00101112	0.109919	0.603125	0.0030172
1.58489e-07	0.168109	0.00072977	0.123667	0.668075	0.00330331
1.99526e-07	0.111517	0.000484061	0.135649	0.724829	0.00355403
2.51189e-07	0.066517	0.000288702	0.145149	0.769988	0.00375431
3.16228e-07	0.0347073	0.000150621	0.151836	0.801941	0.00389676
3.98107e-07	0.0153024	6.63984e-05	0.155894	0.821458	0.00398435
5.01187e-07	0.00545769	2.36767e-05	0.157938	0.831375	0.00402924
6.30957e-07	0.00149047	6.46444e-06	0.158754	0.835379	0.00404754
7.94328e-07	0.000290862	1.26113e-06	0.158999	0.836593	0.00405315
1e-06	3.71798e-05	1.61143e-07	0.15905	0.83685	0.00405435
1.25893e-06	2.79002e-06	1.20865e-08	0.159057	0.836885	0.00405452
1.58489e-06	1.07077e-07	4.63575e-10	0.159058	0.836888	0.00405453
1.99526e-06	1.76672e-09	7.64285e-12	0.159058	0.836888	0.00405453
2.51189e-06	1.00716e-11	4.35274e-14	0.159058	0.836888	0.00405453
3.16228e-06	1.50655e-14	6.50298e-17	0.159058	0.836888	0.00405453
3.98107e-06	4.18189e-18	1.80231e-20	0.159058	0.836888	0.00405453
5.01187e-06	1.39273e-22	5.9907e-25	0.159058	0.836888	0.00405453
6.30957e-06	3.21381e-28	1.379e-30	0.159058	0.836888	0.00405453
7.94328e-06	2.57426e-35	1.10117e-37	0.159058	0.836888	0.00405453
1e-05	2.99816e-44	1.27751e-46	0.159058	0.836888	0.00405453
1.25893e-05	1.69775e-55	7.19867e-58	0.159058	0.836888	0.00405453
1.58489e-05	1.17697e-69	4.95972e-72	0.159058	0.836888	0.00405453
1.99526e-05	1.75998e-87	7.35891e-90	0.159058	0.836888	0.00405453
2.51189e-05	6.38036e-110	2.64169e-112	0.159058	0.836888	0.00405453
3.16228e-05	3.57881e-138	1.46348e-140	0.159058	0.836888	0.00405453
3.98107e-05	9.72122e-174	3.91351e-176	0.159058	0.836888	0.00405453
5.01187e-05	1.63225e-218	6.44229e-221	0.159058	0.836888	0.00405453
6.30957e-05	6.99096e-275	2.69105e-277	0.159058	0.836888	0.00405453
7.94328e-05	0	0	0.159058	0.836888	0.00405453
0.0001	0	0	0.159058	0.836888	0.00405453
0.000125893	0	0	0.159058	0.836888	0.00405453
0.000158489	0	0	0.159058	0.836888	0.00405453
0.000199526	0	0	0.159058	0.836888	0.00405453
0.000251189	0	0	0.159058	0.836888	0.00405453
0.000316228	0	0	0.159058	0.836888	0.00405453
0.000398107	0	0	0.159058	0.836888	0.00405453
0.000501187	0	0	0.159058	0.836888	0.00405453
0.000630957	0	0	0.159058	0.836888	0.00405453
0.000794328	0	0	0.159058	0.836888	0.00405453
0.001	0	0	0.159058	0.836888	0.00405453
0.00125893	0	0	0.159058	0.836888	0.00405453
0.00158489	0	0	0.159058	0.836888	0.00405453
0.00199526	0	0	0.159058	0.836888	0.00405453
0.00251189	0	0	0.159058	0.836888	0.00405453
0.00316228	0	0	0.159058	0.836888	0.00405453
0.00398107	0	0	0.159058	0.836888	0.00405453
0.00501187	0	0	0.159058	0.836888	0.00405453
0.00630957	0	0	0.159058	0.836888	0.00405453
0.00794328	0	0	0.159058	0.836888	0.00405453
0.01	0	0	0.159058	0.836888	0.00405453
0.0125893	0	0	0.159058	0.836888	0.00405453
0.0158489	0	0	0.159058	0.836888	0.00405453
0.0199526	0	0	0.159058	0.836888	0.00405453
0.0251189	0	0	0.159058	0.836888	0.00405453
0.0316228	0	0	0.159058	0.836888	0.00405453
0.0398107	0	0	0.159058	0.836888	0.00405453
0.0501187	0	0	0.159058	0.836888	0.00405453
0.0630957	0	0	0.159058	0.836888	0.00405453
0.0794328	0	0	0.159058	0.836888	0.00405453
0.1	0	0	0.159058	0.836888	0.00405453
0.125893	0	0	0.159058	0.836888	0.00405453
0.158489	0	0	0.159058	0.836888	0.00405453
0.199526	0	0	0.159058	0.836888	0.00405453
0.251189	0	0	0.159058	0.836888	0.00405453
0.316228	0	0	0.159058	0.836888	0.00405453
0.398107	0	0	0.159058	0.836888	0.00405453
0.501187	0	0	0.159058	0.836888	0.00405453
0.630957	0	0	0.159058	0.836888	0.00405453
0.794328	0	0	0.159058	0.836888	0.00405453
1	0	0	0.159058	0.836888	0.00405453
1.25893	0	0	0.159058	0.836888	0.00405453
1.58489	0	0	0.159058	0.836888	0.00405453
1.99526	0	0	0.159058	0.836888	0.00405453
2.51189	0	0	0.159058	0.836888	0.00405453
3.16228	0	0	0.159058	0.836888	0.00405453
3.98107	0	0	0.159058	0.836888	0.00405453
5.01187	0	0	0.159058	0.836888	0.00405453
6.30957	0	0	0.159058	0.836888	0.00405453
7.94328	0	0	0.159058	0.836888	0.00405453
10	0	0	0.159058	0.836888	0.00405453
12.5893	0	0	0.159058	0.836888	0.00405453
15.8489	0	0	0.159058	0.836888	0.00405453
19.9526	0	0	0.159058	0.836888	0.00405453
25.1189	0	0	0.159058	0.836888	0.00405453
31.6228	0	0	0.159058	0.836888	0.00405453
39.8107	0	0	0.159058	0.836888	0.00405453
50.1187	0	0	0.159058	0.836888	0.00405453
63.0957	0	0	0.159058	0.836888	0.00405453
79.4328	0	0	0.159058	0.836888	0.00405453
100	0	0	0.159058	0.836888	0.00405453
125.893	0	0	0.159058	0.836888	0.00405453
158.489	0	0	0.159058	0.836888	0.00405453
199.526	0	0	0.159058	0.836888	0.00405453
251.189	0	0	0.159058	0.836888	0.00405453
316.228	0	0	0.159058	0.836888	0.00405453
398.107	0	0	0.159058	0.836888	0.00405453
501.187	0	0	0.159058	0.836888	0.00405453
630.957	0	0	0.159058	0.836888	0.00405453
794.328	0	0	0.159058	0.836888	0.00405453
1000	0	0	0.159058	0.836888	0.00405453
1258.93	0	0	0.159058	0.836888	0.00405453
1584.89	0	0	0.159058	0.836888	0.00405453
1995.26	0	0	0.159058	0.836888	0.00405453
2511.89	0	0	0.159058	0.836888	0.00405453
3162.28	0	0	0.159058	0.836888	0.00405453
3981.07	0	0	0.159058	0.836888	0.00405453
5011.87	0	0	0.159058	0.836888	0.00405453
6309.57	0	0	0.159058	0.836888	0.00405453
7943.28	0	0	0.159058	0.836888	0.00405453
10000	0	0	0.159058	0.836888	0.00405453

## Sheet: Supplementary Figure 6 - m=0.0
a-pinene	CB-RO2	RB1-RO2
1	0	0
1	0	0
1	0	0
1	0	0
1	0	0
1	0	0
1	0	0
1	0	0
1	0	0
1	0	0
1	0	0
1	0	0
1	0	0
1	0	0
1	0	0
1	0	0
1	0	0
1	0	0
1	0	0
1	0	0
1	0	0
1	0	0
1	0	0
1	1.70846e-15	1.76974e-16
1	1.38605e-14	1.55572e-15
1	3.65284e-14	4.39717e-15
1	7.69051e-14	9.82777e-15
1	1.46182e-13	1.96352e-14
1	2.62635e-13	3.67317e-14
1	4.55173e-13	6.57132e-14
1	7.68915e-13	1.13715e-13
1	1.27472e-12	1.91864e-13
1	2.0818e-12	3.17229e-13
1	3.35807e-12	5.16033e-13
1	5.3578e-12	8.28159e-13
1	8.46065e-12	1.31375e-12
1	1.32245e-11	2.06243e-12
1	2.04533e-11	3.20546e-12
1	3.12764e-11	4.93087e-12
1	4.72364e-11	7.50156e-12
1	7.03674e-11	1.12737e-11
1	1.03248e-10	1.67126e-11
1	1.49014e-10	2.44016e-11
1	2.11325e-10	3.50398e-11
1	2.94342e-10	4.94319e-11
1	4.02799e-10	6.84832e-11
1	5.42265e-10	9.32239e-11
1	7.19651e-10	1.24885e-10
1	9.43857e-10	1.65026e-10
1	1.22646e-09	2.15679e-10
1	1.58233e-09	2.79486e-10
1	2.03038e-09	3.59825e-10
1	2.59448e-09	4.6097e-10
1	3.30469e-09	5.88307e-10
1	4.1989e-09	7.48615e-10
1	5.32479e-09	9.50431e-10
1	6.74244e-09	1.2045e-09
1	8.52754e-09	1.52435e-09
1	1.07755e-08	1.927e-09
1	1.36064e-08	2.4339e-09
1	1.71718e-08	3.07203e-09
1	2.16629e-08	3.87534e-09
1	2.73206e-08	4.8866e-09
1	3.44493e-08	6.1596e-09
1	4.34332e-08	7.76206e-09
1	5.47583e-08	9.77922e-09
1	6.90391e-08	1.23183e-08
1	8.70545e-08	1.55143e-08
1	1.09792e-07	1.95369e-08
1	1.38507e-07	2.45999e-08
1	1.74796e-07	3.09718e-08
1	2.20697e-07	3.89907e-08
1	2.78813e-07	4.90817e-08
1	3.52478e-07	6.17796e-08
0.999999	4.45972e-07	7.77571e-08
0.999999	5.64796e-07	9.78608e-08
0.999999	7.16022e-07	1.23157e-07
0.999999	9.08743e-07	1.54988e-07
0.999998	1.15462e-06	1.95048e-07
0.999998	1.46853e-06	2.45475e-07
0.999998	1.86938e-06	3.08971e-07
0.999997	2.38094e-06	3.88948e-07
0.999996	3.0329e-06	4.8972e-07
0.999995	3.86205e-06	6.1672e-07
0.999994	4.91388e-06	7.7679e-07
0.999992	6.24476e-06	9.78514e-07
0.99999	7.92505e-06	1.23266e-06
0.999988	1.00432e-05	1.55276e-06
0.999985	1.27112e-05	1.95582e-06
0.999981	1.60705e-05	2.46326e-06
0.999976	2.02996e-05	3.1021e-06
0.999969	2.5624e-05	3.90633e-06
0.999961	3.2327e-05	4.91879e-06
0.999951	4.07659e-05	6.19339e-06
0.999939	5.139e-05	7.79799e-06
0.999923	6.47656e-05	9.81801e-06
0.999903	8.1605e-05	1.2361e-05
0.999877	0.000102806	1.55624e-05
0.999846	0.000129498	1.95925e-05
0.999806	0.000163104	2.46659e-05
0.999756	0.000205417	3.10526e-05
0.999692	0.000258692	3.90924e-05
0.999613	0.000325773	4.9213e-05
0.999512	0.00041024	6.19526e-05
0.999386	0.000516606	7.79886e-05
0.999227	0.000650556	9.81732e-05
0.999027	0.000819256	0.000123579
0.998776	0.00103174	0.000155553
0.998459	0.0012994	0.000195793
0.99806	0.0016366	0.000246431
0.997558	0.00206146	0.000310147
0.996927	0.00259686	0.000390308
0.996133	0.00327165	0.000491144
0.995134	0.0041222	0.000617965
0.993878	0.00519439	0.00077743
0.992299	0.00654595	0.00097789
0.990315	0.00824942	0.0012298
0.987823	0.0103957	0.00154623
0.984694	0.0130983	0.00194351
0.980769	0.0164981	0.00244196
0.975851	0.0207696	0.0030668
0.969693	0.026127	0.0038492
0.961997	0.0328327	0.00482743
0.952395	0.0412062	0.00604817
0.940442	0.0516334	0.0075679
0.925608	0.0645768	0.00945416
0.907265	0.0805826	0.0117866
0.884689	0.100283	0.0146575
0.857064	0.124388	0.0181703
0.82351	0.153668	0.0224371
0.783129	0.188904	0.027572
0.735096	0.230818	0.0336799
0.678792	0.279948	0.0408396
0.614001	0.336485	0.0490785
0.541154	0.400051	0.0583419
0.461606	0.469465	0.0684575
0.37787	0.542533	0.0791055
0.293701	0.615978	0.0898087
0.213862	0.685646	0.0999614
0.143446	0.747091	0.108916
0.0867625	0.796552	0.116124
0.0460722	0.832058	0.121299
0.0207668	0.854139	0.124517
0.00761542	0.865615	0.126189
0.00215382	0.870381	0.126884
0.000439249	0.871877	0.127102
5.93503e-05	0.872208	0.12715
4.7759e-06	0.872256	0.127157
2.00137e-07	0.87226	0.127158
3.68868e-09	0.87226	0.127158
2.41724e-11	0.87226	0.127158

## Sheet: Supplementary Figure 6 - m=0.05
a-pinene	CB-RO2	RB1-RO2
1	0	0
1	0	0
1	0	0
1	0	0
1	0	0
1	0	0
1	0	0
1	0	0
1	0	0
1	0	0
1	0	0
1	0	0
1	0	0
1	0	0
1	0	0
1	0	0
1	0	0
1	0	0
1	0	0
1	0	0
1	0	0
1	0	0
1	0	0
1	1.45966e-15	5.32113e-16
1	1.12652e-14	4.44858e-15
1	2.89985e-14	1.22813e-14
1	6.01626e-14	2.70539e-14
1	1.13192e-13	5.35119e-14
1	2.0149e-13	9.91885e-14
1	3.46769e-13	1.76161e-13
1	5.82975e-13	3.03116e-13
1	9.63475e-13	5.09021e-13
1	1.57133e-12	8.3837e-13
1	2.53442e-12	1.35903e-12
1	4.04731e-12	2.1741e-12
1	6.40051e-12	3.43865e-12
1	1.00209e-11	5.3837e-12
1	1.55234e-11	8.34751e-12
1	2.37715e-11	1.28144e-11
1	3.59447e-11	1.94613e-11
1	5.35973e-11	2.92046e-11
1	7.87003e-11	4.32421e-11
1	1.13649e-10	6.30755e-11
1	1.61242e-10	9.05062e-11
1	2.24666e-10	1.27612e-10
1	3.0755e-10	1.76734e-10
1	4.14172e-10	2.40542e-10
1	5.4983e-10	3.22223e-10
1	7.2134e-10	4.25803e-10
1	9.37545e-10	5.56527e-10
1	1.20982e-09	7.21204e-10
1	1.55262e-09	9.28549e-10
1	1.9842e-09	1.18959e-09
1	2.52757e-09	1.51822e-09
1	3.2117e-09	1.93195e-09
1	4.07308e-09	2.45281e-09
1	5.15767e-09	3.10852e-09
1	6.52339e-09	3.934e-09
1	8.24318e-09	4.97321e-09
1	1.0409e-08	6.28146e-09
1	1.31368e-08	7.92842e-09
1	1.65727e-08	1.00017e-08
1	2.09011e-08	1.26118e-08
1	2.63548e-08	1.58975e-08
1	3.32277e-08	2.00336e-08
1	4.18916e-08	2.52403e-08
1	5.28166e-08	3.17945e-08
1	6.65981e-08	4.00447e-08
1	8.39916e-08	5.04295e-08
1	1.05957e-07	6.35009e-08
1	1.33714e-07	7.99532e-08
1	1.68821e-07	1.0066e-07
1	2.13267e-07	1.26721e-07
1	2.69599e-07	1.59518e-07
0.999999	3.41084e-07	2.00792e-07
0.999999	4.31919e-07	2.52732e-07
0.999999	5.47496e-07	3.18097e-07
0.999999	6.9474e-07	4.00358e-07
0.999998	8.82522e-07	5.03893e-07
0.999998	1.12216e-06	6.34225e-07
0.999998	1.42798e-06	7.98322e-07
0.999997	1.81803e-06	1.00498e-06
0.999996	2.31478e-06	1.26531e-06
0.999995	2.94612e-06	1.5933e-06
0.999994	3.74653e-06	2.00656e-06
0.999992	4.75881e-06	2.52722e-06
0.99999	6.03643e-06	3.18305e-06
0.999988	7.64673e-06	4.00896e-06
0.999985	9.67483e-06	5.04886e-06
0.999981	1.22284e-05	6.35807e-06
0.999976	1.54432e-05	8.00627e-06
0.999969	1.94905e-05	1.00812e-05
0.999961	2.45859e-05	1.26934e-05
0.999951	3.10009e-05	1.59819e-05
0.999939	3.90772e-05	2.01217e-05
0.999923	4.92452e-05	2.53335e-05
0.999903	6.20467e-05	3.18945e-05
0.999877	7.81642e-05	4.01541e-05
0.999846	9.8457e-05	5.05519e-05
0.999806	0.000124007	6.36414e-05
0.999756	0.000156179	8.01192e-05
0.999692	0.000196688	0.000100862
0.999613	0.000247698	0.000126974
0.999512	0.000311937	0.000159842
0.999386	0.00039284	0.000201216
0.999227	0.000494739	0.000253293
0.999027	0.000623098	0.00031884
0.998776	0.000784809	0.000401336
0.998459	0.00098857	0.000505157
0.99806	0.00124536	0.000635806
0.997558	0.00156905	0.000800197
0.996927	0.00197716	0.00100702
0.996133	0.00249183	0.00126719
0.995134	0.00314099	0.0015944
0.993878	0.00395995	0.00200584
0.992299	0.00499319	0.00252305
0.990315	0.00629663	0.00317302
0.987823	0.00794042	0.00398948
0.984694	0.0100121	0.00501454
0.980769	0.0126204	0.00630066
0.975851	0.0158995	0.00791291
0.969693	0.0200144	0.0099317
0.961997	0.0251666	0.0124558
0.952395	0.0316014	0.0156056
0.940442	0.0396151	0.0195269
0.925608	0.0495629	0.024394
0.907265	0.0618644	0.0304125
0.884689	0.0770053	0.03782
0.857064	0.095532	0.046884
0.82351	0.118035	0.0578936
0.783129	0.145117	0.071143
0.735096	0.17733	0.0869032
0.678792	0.21509	0.105377
0.614001	0.258543	0.126636
0.541154	0.307398	0.150538
0.461606	0.360747	0.176639
0.37787	0.416905	0.204114
0.293701	0.473352	0.231731
0.213862	0.526896	0.257928
0.143446	0.57412	0.281033
0.0867625	0.612134	0.299632
0.0460722	0.639423	0.312983
0.0207668	0.656393	0.321287
0.00761542	0.665213	0.325602
0.00215382	0.668875	0.327395
0.000439249	0.670025	0.327957
5.93503e-05	0.67028	0.328082
4.7759e-06	0.670317	0.3281
2.00137e-07	0.67032	0.328101
3.68868e-09	0.67032	0.328102
2.41724e-11	0.67032	0.328102

## Sheet: Supplementary Figure 6 - m=0.1
a-pinene	CB-RO2	RB1-RO2
1	0	0
1	0	0
1	0	0
1	0	0
1	0	0
1	0	0
1	0	0
1	0	0
1	0	0
1	0	0
1	0	0
1	0	0
1	0	0
1	0	0
1	0	0
1	0	0
1	0	0
1	0	0
1	0	0
1	0	0
1	0	0
1	0	0
1	0	0
1	1.15525e-15	1.0507e-15
1	7.91091e-15	7.86486e-15
1	1.99914e-14	2.14987e-14
1	4.06436e-14	4.67726e-14
1	7.52078e-14	9.16113e-14
1	1.32156e-13	1.68552e-13
1	2.25322e-13	2.97715e-13
1	3.76276e-13	5.09861e-13
1	6.19765e-13	8.53127e-13
1	1.01027e-12	1.40076e-12
1	1.63309e-12	2.26438e-12
1	2.61927e-12	3.61288e-12
1	4.16529e-12	5.69965e-12
1	6.55985e-12	8.90194e-12
1	1.02185e-11	1.37722e-11
1	1.57251e-11	2.11009e-11
1	2.38769e-11	3.19924e-11
1	3.5725e-11	4.79419e-11
1	5.26018e-11	7.09028e-11
1	7.61265e-11	1.03326e-10
1	1.08191e-10	1.48153e-10
1	1.50953e-10	2.08785e-10
1	2.06868e-10	2.89061e-10
1	2.78836e-10	3.93363e-10
1	3.70442e-10	5.2692e-10
1	4.86291e-10	6.96324e-10
1	6.32351e-10	9.10147e-10
1	8.16295e-10	1.17952e-09
1	1.04789e-09	1.51868e-09
1	1.33945e-09	1.94567e-09
1	1.70654e-09	2.48322e-09
1	2.16872e-09	3.15997e-09
1	2.75065e-09	4.01193e-09
1	3.48337e-09	5.08449e-09
1	4.40601e-09	6.43475e-09
1	5.56786e-09	8.13462e-09
1	7.03102e-09	1.02746e-08
1	8.87382e-09	1.29686e-08
1	1.1195e-08	1.63601e-08
1	1.41191e-08	2.06296e-08
1	1.78035e-08	2.60045e-08
1	2.24466e-08	3.27707e-08
1	2.82996e-08	4.12885e-08
1	3.56801e-08	5.2011e-08
1	4.49903e-08	6.55088e-08
1	5.67405e-08	8.24999e-08
1	7.15788e-08	1.03888e-07
1	9.03299e-08	1.3081e-07
1	1.14045e-07	1.64697e-07
1	1.44068e-07	2.07351e-07
1	1.82118e-07	2.61037e-07
0.999999	2.30401e-07	3.28607e-07
0.999999	2.91746e-07	4.13652e-07
0.999999	3.69791e-07	5.20689e-07
0.999999	4.69201e-07	6.55412e-07
0.999998	5.95951e-07	8.2499e-07
0.999998	7.57649e-07	1.03846e-06
0.999998	9.63931e-07	1.30723e-06
0.999997	1.2269e-06	1.64566e-06
0.999996	1.56164e-06	2.07188e-06
0.999995	1.98686e-06	2.60873e-06
0.999994	2.52569e-06	3.28496e-06
0.999992	3.20689e-06	4.13669e-06
0.99999	4.06642e-06	5.20935e-06
0.999988	5.1496e-06	6.56002e-06
0.999985	6.51374e-06	8.26058e-06
0.999981	8.23128e-06	1.04015e-05
0.999976	1.03936e-05	1.30968e-05
0.999969	1.3116e-05	1.64899e-05
0.999961	1.65433e-05	2.07615e-05
0.999951	2.08584e-05	2.61391e-05
0.999939	2.6291e-05	3.2909e-05
0.999923	3.3131e-05	4.14317e-05
0.999903	4.17428e-05	5.21609e-05
0.999877	5.25859e-05	6.56677e-05
0.999846	6.62389e-05	8.26712e-05
0.999806	8.34306e-05	0.000104076
0.999756	0.000105079	0.000131023
0.999692	0.000132342	0.000164943
0.999613	0.000166679	0.000207643
0.999512	0.000209928	0.000261394
0.999386	0.00026441	0.000329052
0.999227	0.000333053	0.000414215
0.999027	0.000419553	0.000521405
0.998776	0.000528581	0.000656313
0.998459	0.000666039	0.000826097
0.99806	0.000839394	0.00103975
0.997558	0.0010581	0.00130859
0.996927	0.00133412	0.00164683
0.996133	0.00168261	0.00207231
0.995134	0.00212278	0.00260744
0.993878	0.00267893	0.00328034
0.992299	0.00338178	0.00412624
0.990315	0.00427002	0.00518928
0.987823	0.00539222	0.00652464
0.984694	0.006809	0.00820123
0.980769	0.00859555	0.0103048
0.975851	0.0108446	0.0129419
0.969693	0.0136695	0.016244
0.961997	0.017209	0.0203726
0.952395	0.0216311	0.0255248
0.940442	0.0271391	0.0319388
0.925608	0.033977	0.0398999
0.907265	0.0424329	0.0497442
0.884689	0.0528405	0.0618607
0.857064	0.0655755	0.0766866
0.82351	0.0810439	0.0946949
0.783129	0.0996594	0.116367
0.735096	0.121803	0.142146
0.678792	0.147758	0.172363
0.614001	0.177627	0.207136
0.541154	0.211209	0.246232
0.461606	0.24788	0.288926
0.37787	0.286482	0.333866
0.293701	0.325283	0.379039
0.213862	0.362087	0.421889
0.143446	0.394548	0.459682
0.0867625	0.420678	0.490104
0.0460722	0.439434	0.511944
0.0207668	0.451099	0.525526
0.00761542	0.457161	0.532585
0.00215382	0.459679	0.535516
0.000439249	0.460469	0.536436
5.93503e-05	0.460644	0.53664
4.7759e-06	0.460669	0.53667
2.00137e-07	0.460671	0.536672
3.68868e-09	0.460671	0.536672
2.41724e-11	0.460671	0.536672

## Sheet: Supplementary Figure 6 - m=0.15
a-pinene	CB-RO2	RB1-RO2
1	0	0
1	0	0
1	0	0
1	0	0
1	0	0
1	0	0
1	0	0
1	0	0
1	0	0
1	0	0
1	0	0
1	0	0
1	0	0
1	0	0
1	0	0
1	0	0
1	0	0
1	0	0
1	0	0
1	0	0
1	0	0
1	0	0
1	0	0
1	8.24648e-16	1.48464e-15
1	5.32534e-15	1.06261e-14
1	1.30204e-14	2.8471e-14
1	2.59586e-14	6.14641e-14
1	4.71841e-14	1.19475e-13
1	8.18099e-14	2.18698e-13
1	1.38034e-13	3.84514e-13
1	2.29047e-13	6.56219e-13
1	3.76494e-13	1.09507e-12
1	6.15265e-13	1.79412e-12
1	1.00155e-12	2.89471e-12
1	1.62351e-12	4.60944e-12
1	2.61506e-12	7.2571e-12
1	4.17297e-12	1.13116e-11
1	6.5802e-12	1.74672e-11
1	1.02344e-11	2.67172e-11
1	1.56792e-11	4.04482e-11
1	2.36313e-11	6.05378e-11
1	3.49994e-11	8.94389e-11
1	5.08869e-11	1.30229e-10
1	7.25826e-11	1.86607e-10
1	1.01553e-10	2.62852e-10
1	1.3947e-10	3.63801e-10
1	1.88302e-10	4.9498e-10
1	2.50485e-10	6.62982e-10
1	3.29142e-10	8.76108e-10
1	4.28323e-10	1.14513e-09
1	5.53234e-10	1.48405e-09
1	7.105e-10	1.91078e-09
1	9.08495e-10	2.44801e-09
1	1.15777e-09	3.12435e-09
1	1.47163e-09	3.97581e-09
1	1.86679e-09	5.04774e-09
1	2.36436e-09	6.39721e-09
1	2.99089e-09	8.09608e-09
1	3.77986e-09	1.02348e-08
1	4.77344e-09	1.29273e-08
1	6.02481e-09	1.63169e-08
1	7.60102e-09	2.05841e-08
1	9.58666e-09	2.59561e-08
1	1.20885e-08	3.27189e-08
1	1.52414e-08	4.12326e-08
1	1.92158e-08	5.19502e-08
1	2.42274e-08	6.54424e-08
1	3.05492e-08	8.24272e-08
1	3.85277e-08	1.03808e-07
1	4.86027e-08	1.30724e-07
1	6.13341e-08	1.64605e-07
1	7.74355e-08	2.07254e-07
1	9.78183e-08	2.6094e-07
1	1.23649e-07	3.28517e-07
0.999999	1.56423e-07	4.13577e-07
0.999999	1.98061e-07	5.20644e-07
0.999999	2.51025e-07	6.55411e-07
0.999999	3.18478e-07	8.25048e-07
0.999998	4.04464e-07	1.03858e-06
0.999998	5.14131e-07	1.3074e-06
0.999998	6.53995e-07	1.64583e-06
0.999997	8.32234e-07	2.07195e-06
0.999996	1.05904e-06	2.60854e-06
0.999995	1.34705e-06	3.28428e-06
0.999994	1.71189e-06	4.1353e-06
0.999992	2.17302e-06	5.20702e-06
0.99999	2.75477e-06	6.55655e-06
0.999988	3.48783e-06	8.25575e-06
0.999985	4.411e-06	1.0395e-05
0.999981	5.57333e-06	1.30883e-05
0.999976	7.03669e-06	1.64789e-05
0.999969	8.87906e-06	2.07473e-05
0.999961	1.11986e-05	2.6121e-05
0.999951	1.4119e-05	3.28859e-05
0.999939	1.7796e-05	4.14023e-05
0.999923	2.24256e-05	5.21237e-05
0.999903	2.82549e-05	6.56208e-05
0.999877	3.55951e-05	8.26122e-05
0.999846	4.48383e-05	0.000104002
0.999806	5.64786e-05	0.00013093
0.999756	7.11389e-05	0.000164828
0.999692	8.96046e-05	0.0002075
0.999613	0.000112866	0.000261216
0.999512	0.000142175	0.000328834
0.999386	0.000179109	0.000413949
0.999227	0.000225663	0.000521084
0.999027	0.00028436	0.000655932
0.998776	0.000358395	0.000825651
0.998459	0.000451811	0.00103925
0.99806	0.000569741	0.00130804
0.997558	0.000718699	0.00164626
0.996927	0.000906961	0.00207179
0.996133	0.00114505	0.00260709
0.995134	0.00144636	0.00328036
0.993878	0.00182787	0.00412699
0.992299	0.00231115	0.00519131
0.990315	0.00292342	0.00652887
0.987823	0.00369889	0.00820914
0.984694	0.00468029	0.0103188
0.980769	0.0059205	0.0129659
0.975851	0.00748454	0.0162844
0.969693	0.00945176	0.0204397
0.961997	0.0119187	0.0256352
0.952395	0.0150023	0.0321189
0.940442	0.018844	0.0401905
0.925608	0.0236137	0.050209
0.907265	0.029512	0.0625975
0.884689	0.0367719	0.0778452
0.857064	0.0456552	0.0965027
0.82351	0.0564452	0.119165
0.783129	0.0694304	0.146438
0.735096	0.0848763	0.178879
0.678792	0.102982	0.216905
0.614001	0.123816	0.260665
0.541154	0.147241	0.309865
0.461606	0.172821	0.363591
0.37787	0.199748	0.420146
0.293701	0.226813	0.476994
0.213862	0.252486	0.530917
0.143446	0.275128	0.578477
0.0867625	0.293354	0.616761
0.0460722	0.306437	0.644245
0.0207668	0.314573	0.661337
0.00761542	0.318802	0.67022
0.00215382	0.320557	0.673909
0.000439249	0.321108	0.675067
5.93503e-05	0.321231	0.675324
4.7759e-06	0.321248	0.675361
2.00137e-07	0.32125	0.675364
3.68868e-09	0.32125	0.675364
2.41724e-11	0.32125	0.675364

## Sheet: Supplementary Figure 6 - m=0.2
a-pinene	CB-RO2	RB1-RO2
1	0	0
1	0	0
1	0	0
1	0	0
1	0	0
1	0	0
1	0	0
1	0	0
1	0	0
1	0	0
1	0	0
1	0	0
1	0	0
1	0	0
1	0	0
1	0	0
1	0	0
1	0	0
1	0	0
1	0	0
1	0	0
1	0	0
1	0	0
1	5.71042e-16	1.73292e-15
1	3.60934e-15	1.23084e-14
1	8.67707e-15	3.28438e-14
1	1.69585e-14	7.03086e-14
1	3.03972e-14	1.36098e-13
1	5.2081e-14	2.48079e-13
1	8.71527e-14	4.34767e-13
1	1.44051e-13	7.40273e-13
1	2.3699e-13	1.23312e-12
1	3.8985e-13	2.01761e-12
1	6.42617e-13	3.25132e-12
1	1.06036e-12	5.17059e-12
1	1.74373e-12	8.12869e-12
1	2.84108e-12	1.26508e-11
1	4.56515e-12	1.95058e-11
1	7.21514e-12	2.97944e-11
1	1.12004e-11	4.50525e-11
1	1.70611e-11	6.73592e-11
1	2.5482e-11	9.94311e-11
1	3.72936e-11	1.44677e-10
1	5.34646e-11	2.07196e-10
1	7.50951e-11	2.91731e-10
1	1.03436e-10	4.03653e-10
1	1.3996e-10	5.49095e-10
1	1.86486e-10	7.35377e-10
1	2.4535e-10	9.71706e-10
1	3.19579e-10	1.27003e-09
1	4.13069e-10	1.64586e-09
1	5.30776e-10	2.11907e-09
1	6.78968e-10	2.71481e-09
1	8.65544e-10	3.46481e-09
1	1.10045e-09	4.409e-09
1	1.39622e-09	5.59766e-09
1	1.76863e-09	7.0941e-09
1	2.23757e-09	8.97799e-09
1	2.82808e-09	1.13497e-08
1	3.57173e-09	1.43354e-08
1	4.50832e-09	1.80942e-08
1	5.68804e-09	2.28262e-08
1	7.17419e-09	2.87833e-08
1	9.04667e-09	3.62828e-08
1	1.14064e-08	4.57239e-08
1	1.4381e-08	5.76093e-08
1	1.81317e-08	7.25716e-08
1	2.28629e-08	9.14074e-08
1	2.88338e-08	1.15119e-07
1	3.63735e-08	1.44969e-07
1	4.59007e-08	1.82545e-07
1	5.79492e-08	2.29846e-07
1	7.32006e-08	2.8939e-07
1	9.2527e-08	3.64343e-07
0.999999	1.17046e-07	4.58693e-07
0.999999	1.48193e-07	5.77458e-07
0.999999	1.87808e-07	7.26955e-07
0.999999	2.38252e-07	9.15141e-07
0.999998	3.02545e-07	1.15203e-06
0.999998	3.84528e-07	1.45025e-06
0.999998	4.89063e-07	1.8257e-06
0.999997	6.22248e-07	2.29841e-06
0.999996	7.91686e-07	2.89363e-06
0.999995	1.0068e-06	3.64314e-06
0.999994	1.27925e-06	4.58696e-06
0.999992	1.62354e-06	5.77545e-06
0.99999	2.05786e-06	7.27193e-06
0.999988	2.60512e-06	9.15607e-06
0.999985	3.2943e-06	1.15282e-05
0.999981	4.16202e-06	1.45145e-05
0.999976	5.25449e-06	1.82741e-05
0.999969	6.62993e-06	2.3007e-05
0.999961	8.36167e-06	2.89654e-05
0.999951	1.0542e-05	3.64665e-05
0.999939	1.32874e-05	4.59097e-05
0.999923	1.67442e-05	5.77979e-05
0.999903	2.1097e-05	7.27638e-05
0.999877	2.65784e-05	9.16043e-05
0.999846	3.34816e-05	0.000115322
0.999806	4.21761e-05	0.00014518
0.999756	5.3128e-05	0.000182767
0.999692	6.69252e-05	0.000230084
0.999613	8.43102e-05	0.000289646
0.999512	0.00010622	0.000364624
0.999386	0.000133841	0.000459003
0.999227	0.000168673	0.0005778
0.999027	0.000212614	0.000727327
0.998776	0.000268074	0.000915523
0.998459	0.000338113	0.00115237
0.99806	0.000426619	0.00145044
0.997558	0.000538547	0.00182549
0.996927	0.000680212	0.00229738
0.996133	0.000859673	0.00289101
0.995134	0.00108721	0.00363766
0.993878	0.00137595	0.00457658
0.992299	0.00174254	0.00575698
0.990315	0.00220812	0.00724046
0.987823	0.00279926	0.00910411
0.984694	0.00354913	0.0114441
0.980769	0.00449875	0.0143803
0.975851	0.00569838	0.0180613
0.969693	0.00720921	0.0226706
0.961997	0.0091054	0.0284339
0.952395	0.0114767	0.0356261
0.940442	0.0144318	0.0445799
0.925608	0.0181008	0.0556933
0.907265	0.0226381	0.0694357
0.884689	0.0282228	0.0863498
0.857064	0.0350564	0.107046
0.82351	0.0433567	0.132185
0.783129	0.0533457	0.162439
0.735096	0.0652276	0.198425
0.678792	0.0791553	0.240608
0.614001	0.0951825	0.28915
0.541154	0.113202	0.343727
0.461606	0.13288	0.403325
0.37787	0.153593	0.466061
0.293701	0.174413	0.529121
0.213862	0.194162	0.588938
0.143446	0.211579	0.641696
0.0867625	0.225599	0.684164
0.0460722	0.235663	0.714651
0.0207668	0.241921	0.733611
0.00761542	0.245174	0.743465
0.00215382	0.246524	0.747558
0.000439249	0.246948	0.748842
5.93503e-05	0.247042	0.749127
4.7759e-06	0.247056	0.749168
2.00137e-07	0.247057	0.749171
3.68868e-09	0.247057	0.749172
2.41724e-11	0.247057	0.749172

## Sheet: Supplementary Figure 6 - m=0.25
a-pinene	CB-RO2	RB1-RO2
1	0	0
1	0	0
1	0	0
1	0	0
1	0	0
1	0	0
1	0	0
1	0	0
1	0	0
1	0	0
1	0	0
1	0	0
1	0	0
1	0	0
1	0	0
1	0	0
1	0	0
1	0	0
1	0	0
1	0	0
1	0	0
1	0	0
1	0	0
1	4.17125e-16	1.88308e-15
1	2.59528e-15	1.32991e-14
1	6.15337e-15	3.53125e-14
1	1.19002e-14	7.53711e-14
1	2.11018e-14	1.45208e-13
1	3.59013e-14	2.63951e-13
1	5.98289e-14	4.61593e-13
1	9.88257e-14	7.84715e-13
1	1.63217e-13	1.30579e-12
1	2.71022e-13	2.13484e-12
1	4.5385e-13	3.43797e-12
1	7.65239e-13	5.46332e-12
1	1.28996e-12	8.58075e-12
1	2.15337e-12	1.33394e-11
1	3.53483e-12	2.05445e-11
1	5.68645e-12	3.13476e-11
1	8.95359e-12	4.73562e-11
1	1.37923e-11	7.07455e-11
1	2.07804e-11	1.04358e-10
1	3.06183e-11	1.5176e-10
1	4.41212e-11	2.17242e-10
1	6.22131e-11	3.0577e-10
1	8.59421e-11	4.2297e-10
1	1.1654e-10	5.7527e-10
1	1.55529e-10	7.70336e-10
1	2.04866e-10	1.01782e-09
1	2.67084e-10	1.33022e-09
1	3.45449e-10	1.72379e-09
1	4.44114e-10	2.21933e-09
1	5.68334e-10	2.84318e-09
1	7.24728e-10	3.62857e-09
1	9.21636e-10	4.61732e-09
1	1.16956e-09	5.86207e-09
1	1.48173e-09	7.42912e-09
1	1.87481e-09	9.40192e-09
1	2.36979e-09	1.18855e-08
1	2.99314e-09	1.50121e-08
1	3.77823e-09	1.89483e-08
1	4.76709e-09	2.39036e-08
1	6.01282e-09	3.0142e-08
1	7.58237e-09	3.79954e-08
1	9.56032e-09	4.78822e-08
1	1.20536e-08	6.03286e-08
1	1.51974e-08	7.59974e-08
1	1.9163e-08	9.57225e-08
1	2.41676e-08	1.20554e-07
1	3.0487e-08	1.51814e-07
1	3.8472e-08	1.91165e-07
1	4.85697e-08	2.40703e-07
1	6.13512e-08	3.03062e-07
1	7.75469e-08	3.8156e-07
0.999999	9.80931e-08	4.80375e-07
0.999999	1.24191e-07	6.04762e-07
0.999999	1.57381e-07	7.61341e-07
0.999999	1.99641e-07	9.58445e-07
0.999998	2.53495e-07	1.20657e-06
0.999998	3.2216e-07	1.51892e-06
0.999998	4.097e-07	1.91217e-06
0.999997	5.21218e-07	2.40727e-06
0.999996	6.63072e-07	3.03067e-06
0.999995	8.4314e-07	3.81564e-06
0.999994	1.07118e-06	4.80406e-06
0.999992	1.35934e-06	6.04866e-06
0.99999	1.72283e-06	7.61574e-06
0.999988	2.18083e-06	9.58875e-06
0.999985	2.7576e-06	1.20727e-05
0.999981	3.48379e-06	1.51998e-05
0.999976	4.39808e-06	1.91367e-05
0.999969	5.54921e-06	2.40928e-05
0.999961	6.99855e-06	3.03322e-05
0.999951	8.82342e-06	3.8187e-05
0.999939	1.11212e-05	4.80755e-05
0.999923	1.40145e-05	6.05241e-05
0.999903	1.7658e-05	7.61958e-05
0.999877	2.22465e-05	9.59247e-05
0.999846	2.80254e-05	0.000120761
0.999806	3.53046e-05	0.000152027
0.999756	4.44748e-05	0.000191387
0.999692	5.6029e-05	0.000240935
0.999613	7.05901e-05	0.000303307
0.999512	8.89455e-05	0.000381821
0.999386	0.000112091	0.000480653
0.999227	0.000141289	0.000605055
0.999027	0.000178138	0.000761638
0.998776	0.00022467	0.000958717
0.998459	0.000283468	0.00120675
0.99806	0.000357826	0.00151889
0.997558	0.000451944	0.00191167
0.996927	0.000571192	0.00240585
0.996133	0.000722437	0.00302756
0.995134	0.000914467	0.00380954
0.993878	0.00115851	0.00479292
0.992299	0.00146889	0.00602925
0.990315	0.00186376	0.00758309
0.987823	0.00236599	0.00953519
0.984694	0.00300414	0.0119864
0.980769	0.00381346	0.0150621
0.975851	0.00483712	0.0189182
0.969693	0.00612748	0.0237469
0.961997	0.00774793	0.0297845
0.952395	0.0097751	0.0373191
0.940442	0.0123016	0.0466992
0.925608	0.0154388	0.0583418
0.907265	0.0193184	0.0727385
0.884689	0.0240936	0.090458
0.857064	0.0299367	0.11214
0.82351	0.0370339	0.138476
0.783129	0.0455751	0.17017
0.735096	0.0557347	0.20787
0.678792	0.0676436	0.252061
0.614001	0.0813477	0.302914
0.541154	0.0967556	0.36009
0.461606	0.113581	0.422526
0.37787	0.131291	0.488249
0.293701	0.149093	0.554312
0.213862	0.165979	0.616977
0.143446	0.180872	0.672247
0.0867625	0.192859	0.716737
0.0460722	0.201464	0.748676
0.0207668	0.206815	0.768539
0.00761542	0.209596	0.778862
0.00215382	0.210751	0.783149
0.000439249	0.211113	0.784495
5.93503e-05	0.211194	0.784793
4.7759e-06	0.211205	0.784836
2.00137e-07	0.211206	0.78484
3.68868e-09	0.211206	0.78484
2.41724e-11	0.211206	0.78484

[truncated: 23 more sheets: Supplementary Figure 6 - m=0.3, Supplementary Figure 6 - m=0.35, Supplementary Figure 6 - m=0.4, Supplementary Figure 6 - m=0.45, Supplementary Figure 6 - m=0.5, Supplementary Figure 6 - m=0.55, Supplementary Figure 6 - m=0.6, Supplementary Figure 6 - m=0.65, Supplementary Figure 6 - m=0.7, Supplementary Figure 6 - m=0.75, Supplementary Figure 6 - m=0.8, Supplementary Figure 6 - m=0.85, Supplementary Figure 6 - m=0.9, Supplementary Figure 6 - m=0.95, Supplementary Figure 6 - m=1.0, Supplementary Figure 7, Supplementary Figure 8, Supplementary Figure 9, Supplementary Figure 10, Supplementary Figure 12 …]
